# Supplementary material for: Establishment of Multiplex Digital PCR Assay for Detection of Four Porcine Enteric Coronaviruses
Source: Int J Mol Sci. 2025 Sep 8;26(17):8731. doi: 10.3390/ijms26178731 (PMC12429093; doi:10.3390/ijms26178731)
Supplement: Supplementary file 1 [file ijms-26-08731-s001.zip]

Archive with 1 entries (1 files):
- ijms-3799171-supplementary.pdf
